# Supplementary material for: Antimicrobial, antioxidant, anti-inflammatory, and cytotoxic activities of Cordyceps militaris spent substrate
Source: PLoS One. 2023 Sep 8;18(9):e0291363. doi: 10.1371/journal.pone.0291363 (PMC10490986; doi:10.1371/journal.pone.0291363)
Supplement: S1 Raw data — (XLSX) [file pone.0291363.s001.xlsx]

## Sheet: Cordycepin content
Cordycepin mass concentration & HPLC peak area standard curve.
Cordycepin concentration（mg/mL）	0.20834	0.10417	0.06945	0.05209	0.04167
Peak areaၨڪ	6480197	3497928	2209459	1543973	1480238
	6407911	3518713	2218794	1674361	1239437
	6442650	3481949	2081126	1691013	1269362
Mean	6443586	3499530	2169793	1636449	1329679
SD	36152.1	18434.3	76929.6	80518.2	131244
Separation of Cordycepin content of each fraction by adsorption on NKA-II resin.
Group	Adsorption of supernatant	30% ethanol elution fraction	50% ethanol elution fraction	70% ethanol elution fraction	90% ethanol elution fraction	95% ethanol elution fraction
Cordycepin content（%）	1.2892	71.1185	23.215	23.823	20.7989	90.3131
	1.26366	68.9603	23.5391	24.584	20.2842	90.0445
	1.25521	70.9094	23.5894	23.9905	21.0591	89.3559
Mean	1.26936	70.3294	23.4479	24.1325	20.7141	89.9045
SD	0.0176987	1.19026	0.20321	0.399896	0.394356	0.493731
