# Supplementary material for: Antimicrobial, antioxidant, anti-inflammatory, and cytotoxic activities of Cordyceps militaris spent substrate
Source: PLoS One. 2023 Sep 8;18(9):e0291363. doi: 10.1371/journal.pone.0291363 (PMC10490986; doi:10.1371/journal.pone.0291363)
Supplement: S2 Raw data — (XLSX) [file pone.0291363.s002.xlsx]

## Sheet: antioxidant
Scavenging of DPPH by the spent substrate extract of C. militaris
Volume fraction (% w/v)	5	10	15	20	25	30	40	50
DPPH scavenging rate (%)	15.64	30.56	42.45	59.62	71.75	78.92	83.47	86.22
	15.93	30.26	43.61	60.4	72.03	78.15	87.21	86.61
	15.73	30.06	42.66	59.69	71.65	81.08	84.94	86.39
Mean	15.7667	30.2933	42.9067	59.9033	71.81	79.3833	85.2067	86.4067
SD	0.148436	0.251661	0.618088	0.431548	0.196977	1.51896	1.88421	0.195533
Scavenging of superoxide anions by the spent substrate extract of C. militaris.
Volume fraction (% w/v)	4	8	16	24	40	60	80	100
Superoxide anions scavenging rate (%)	13.01	37.81	64.45	78.85	90.51	96.99	97.47	98.41
	17.58	36.25	66.35	77.17	91.4	94.09	98.41	98.73
	14.98	36.26	64.69	76.26	91.09	95.15	96.54	98.65
Mean	15.19	36.7733	65.1633	77.4267	91	95.41	97.4733	98.5967
SD	2.29223	0.897794	1.03467	1.31394	0.451774	1.46738	0.935004	0.166533
Scavenging of hydroxyl radical by the spent substrate extract of C. militaris.
Volume fraction (% w/v)	0.04	0.16	0.4	1	2	3	4
Hydroxyl radicals scavenging rate (%)	21.79	40.86	75.08	87.22	86.6	90.76	91.58
	22.25	42.26	71.05	86.33	86.95	88.1	89.21
	21.87	39.07	70.04	84.95	86.24	87.64	88.77
Mean	21.97	40.73	72.0567	86.1667	86.5967	88.8333	89.8533
SD	0.245764	1.59897	2.66654	1.14378	0.355012	1.68432	1.51143
Scavenging of hydrogen peroxide by the spent substrate extract of C. militaris.
Volume fraction (% w/v)	0.04	0.16	0.4	1	2	3	4
Hydrogen peroxide scavenging rate (%)	16.31	54.55	80.11	87.61	96.98	97.86	98.12
	17.68	48.44	75.94	85.57	96.56	97.59	98.11
	12.34	50.25	79.74	87.81	97.23	98.07	98.35
Mean	15.4433	51.08	78.5967	86.9967	96.9233	97.84	98.1933
SD	2.77349	3.13842	2.30817	1.23957	0.338575	0.240624	0.135769
