# Supplementary material for: Antimicrobial, antioxidant, anti-inflammatory, and cytotoxic activities of Cordyceps militaris spent substrate
Source: PLoS One. 2023 Sep 8;18(9):e0291363. doi: 10.1371/journal.pone.0291363 (PMC10490986; doi:10.1371/journal.pone.0291363)
Supplement: S3 Raw data — (XLSX) [file pone.0291363.s003.xlsx]

## Sheet: cytotoxic activities
Effects of the spent substrate extract of C. militaris on the activity of H2O2-damaged HaCaT cells
Extract concentration (mg/mL)	0.5	1	2	3.75	7.5	12.5	15
Cell proliferation rate (%)	115.15	119.87	96.85	88.93	86.01	85.01	60.6
	114.42	121.56	95.34	89.29	84.06	87.22	63.89
	117.78	118.65	96.51	90.02	88.29	89.99	60.27
Mean	115.783	120.027	96.2333	89.4133	86.12	87.4067	61.5867
SD	1.76727	1.46131	0.792107	0.555368	2.11714	2.49524	2.00156
The damage effect of H2O2 on cells.
H2O2 concentration (mmol/L)	0.1	0.2	0.3	0.4	0.5
Cell proliferation rate (%)	89.7	49.82	31.07	22.06	18.45
	89.72	51.57	31.96	22.91	17.9
	89.21	52.98	32.77	24.37	18.41
Mean	89.5433	51.4567	31.9333	23.1133	18.2533
SD	0.288848	1.58305	0.850314	1.16835	0.306649
Protective effect of the spent substrate extract of C. militaris on H2O2 injured cells.
Volume fraction (%, w/v)	Control group	2	4	8	16	50
Cell proliferation rate (%)	48.11	52.69	60.81	70.19	81.66	90.13
	47.69	54.19	60.825	71.17	81.29	89.28
	47.92	53.88	61.71	69.73	81.72	89.96
Mean	47.9067	53.5867	61.115	70.3633	81.5567	89.79
SD	0.210317	0.791854	0.51534	0.735482	0.232881	0.449778
