# Supplementary material for: Antimicrobial, antioxidant, anti-inflammatory, and cytotoxic activities of Cordyceps militaris spent substrate
Source: PLoS One. 2023 Sep 8;18(9):e0291363. doi: 10.1371/journal.pone.0291363 (PMC10490986; doi:10.1371/journal.pone.0291363)
Supplement: S4 Raw data — (XLSX) [file pone.0291363.s004.xlsx]

## Sheet: anti-inflammatory
Anti-inflammatory activity of the spent substrate extract of C. militaris.
Volume fraction (%, w/v)	15	25	33	40	80
Inhibition rate (%)	37.92	54.03	74.99	84.04	95.46
	40.95	54.95	72.73	87.53	96.05
	33.72	58.43	79.52	85.22	94.91
Mean	37.53	55.8033	75.7467	85.5967	95.4733
SD	3.63074	2.3208	3.45766	1.77523	0.570117
